# Supplementary material for: A Cross-Platform Comparison of Affymetrix and Agilent Microarrays Reveals Discordant miRNA Expression in Lung Tumors of c-Raf Transgenic Mice
Source: PLoS One. 2013 Nov 12;8(11):e78870. doi: 10.1371/journal.pone.0078870 (PMC3827083; doi:10.1371/journal.pone.0078870)
Supplement: Table S1 — List of 152 human genes, predicted to be regulated by the 8 significantly regulated miRNAs identified in c-Raf transgenic mice. For each gene the table indicates the percentage of increase or decrease in protein expression as determined by immunohistochemistry using the signal intensity for lung tumor as compared to healthy surrounding tissue as reported in the Human Protein Atlas database. N/A = Non-Available data. (XLS) [file pone.0078870.s001.xls]

## Sheet: Tabelle1
Table S1. List of 152 human genes, predicted to be regulated by the 8 significantly regulated miRNAs identified in c-Raf transgenic mice.
GeneID	Percentage (%) of tumor samples show more signal than pneumocytes	Percentage (%) of tumor samples show less signal than pneumocytes
abtb2	10	0
actr2	39	44
arl2	10	70
atp1b4	73	0
btrc	9	27
calu	20	10
ccne1	38	34
clspn	NA	NA
col12a1	33	0
entpd7	9	0
htr4	NA	NA
kl	NA	NA
mfn2	0	89
plxna4	8	0
prkar2a	0	50
rasgef1b	NA	NA
slc20a2	66	0
ash2l	80	0
baz1b	83	0
btg1	55	0
cd300e	11	0
cep97	50	0
cnpy4	0	68
dusp10	17	41
epdr1	36	0
fcho2	42	8
frmd6	42	0
gng4	NA	NA
gng5	27	0
hectd2	0	0
irs1	0	100
kcng4	0	0
kif2a	41	0
l3mbtl3	NA	NA
mal2	NA	NA
mkln1	75	0
mtmr6	0	0
npas3	41	0
pigl	83	0
prickle1	0	0
psen2	0	25
qdpr	NA	NA
rcn2	NA	NA
sel1l	83	0
slc25a20	5	77
tdgf1	NA	NA
txk	20	0
unc13b	20	0
ankrd27	0	100
cacnb4	73	0
chst1	NA	NA
chst10	18	18
foxq1	NA	NA
gpc3	21	47
il12a	0	58
klhl8	67	0
lrch2	33	0
meox2	NA	NA
msn	53	0
myo5b	20	25
phf20l1	10	76
pnpla8	0	67
prtg	82	0
ptger3	58	0
rev1	NA	NA
slc1a1	69	27
slc39a1	0	82
slc5a7	NA	NA
st8sia3	NA	NA
syt9	43	28
tc2n	41	34
tktl1	21	0
azin1	0	92
bcl2l13	13	0
clock	5	27
cox18	NA	NA
ehbp1	64	0
fez2	33	42
gata3	0	50
gucy2c	0	82
lrp11	NA	NA
magt1	NA	NA
ncapg	5	55
parn	0	68
ppp3ca	37	0
rell1	8	59
rsad2	0	92
scyl3	11	0
slc38a4	30	0
spag9	72	10
tbc1d19	0	83
tlr3	50	0
ubr1	11	0
cisd1	NA	NA
fjx1	NA	NA
mapk4	0	74
pkd1	NA	NA
setd8	NA	NA
slc12a4	73	0
spock2	55	0
zc3h4	27	32
cbfa2t2	NA	NA
cdon	10	0
gabpa	17	52
hic2	83	0
kctd15	NA	NA
lipa	66	0
nlgn1	44	0
notch1	66	4
nrip3	100	0
pcdh1	NA	NA
runx1t1	NA	NA
slc10a3	0	67
sort1	48	0
strbp	9	0
tanc2	27	18
tmem136	NA	NA
traf6	10	58
usp3	NA	NA
znrf3	0	9
armcx5	0	100
ccl1	NA	NA
creb3l1	55	0
crispld2	0	92
eln	9	0
fbxo28	NA	NA
fgd4	18	37
gast	NA	NA
glis2	NA	NA
gramd3	43	27
grsf1	80	0
hpgd	16	67
inppl1	64	0
magee2	27	55
ncor2	0	8
nedd4	60	13
pbrm1	50	17
ppap2b	52	0
reck	0	100
scnn1g	NA	NA
sf1	0	30
sidt2	NA	NA
ski	67	0
slc25a22	0	40
srl	NA	NA
stag2	0	17
taf7	36	46
tgfbi	50	0
thrb	0	100
tipin	33	0
tnrc6b	25	17
vcl	51	7
